# Supplementary material for: Mitochondrial DNA Variants of Respiratory Complex I that Uniquely Characterize Haplogroup T2 Are Associated with Increased Risk of Age-Related Macular Degeneration
Source: PLoS One. 2009 May 12;4(5):e5508. doi: 10.1371/journal.pone.0005508 (PMC2677106; doi:10.1371/journal.pone.0005508)
Supplement: Table S1 — Demographic and life-style characteristics of AREDS and BMES samples. All participants are self-identified as being of being of non-Hispanic white origin. AMD = age-related macular degenration; Adv. AMD = advanced AMD (geographic atrophy and or neovascular) AREDS = Age-Related Eye Disease Study; BMES = Blue Mountains Eye Study; GA = geographic atrophy; NV = neovascular; stderr = standard error. AREDS A and AREDS B cohorts are independent. Demographic data are for all participants with T1 or T2 base calls. (0.02 MB XLS) [file pone.0005508.s001.xls]

## Sheet: Final Table S1
Table S1. Demographic and life-style characteristics of AREDS and BMES samples
		AREDS						BMES			AREDS + BMES
		AREDS A			AREDS B
Variable		No AMD	Adv. AMD		No AMD	Adv. AMD		No AMD	Adv. AMD		No AMD	Adv. AMD
Sample size		99	216		62	493		246	56		406	765
Mean age (stderr)		79.91 (0.28)	79.81 (0.35)		73.77 (0.45)	80.38 (0.23)		78.60 (0.26)	80.54 (1.07)		78.19 (0.21)	80.25 (0.20)
Female (%)		41	60		61	56		55	61		52	58
Ever smoked (%)		54	63		45	62		50	54		51	62
Geographic atrophy (GA)		--	98		--	116		--	14		--	228
NV AMD		--	107		--	283		--	19		--	409
GA + NV AMD		--	11		--	94		--	23		--	128
