# Supplementary material for: Mitochondrial DNA Variants of Respiratory Complex I that Uniquely Characterize Haplogroup T2 Are Associated with Increased Risk of Age-Related Macular Degeneration
Source: PLoS One. 2009 May 12;4(5):e5508. doi: 10.1371/journal.pone.0005508 (PMC2677106; doi:10.1371/journal.pone.0005508)
Supplement: Table S2 — Cross-tabulations of percent allelic frequency in T2-associated variants for Y402H and A69S (0.02 MB XLS) [file pone.0005508.s002.xls]

## Sheet: Supplementary Table 2
Table S2. Cross-tabulations of percent allelic frequency in T2-associated variants for Y402H and A69S
		Not T2		T2
	Risk alleles	11812A		4917G/11812G
	Y402H	n=993		n=89
	0	25.28		17.98
	1	46.02		50.56
	2	28.7		31.46
	A69S	n=693		n=58
	0	37.95		25.86
	1	45.41		56.9
	2	16.74		17.24
